# Supplementary material for: Induced genetic diversity through mutagenesis in wheat gene pool and significant use of SCoT markers to underpin key agronomic traits
Source: BMC Plant Biol. 2024 Jul 15;24:673. doi: 10.1186/s12870-024-05345-5 (PMC11247860; doi:10.1186/s12870-024-05345-5)
Supplement: Supplementary file 2 — Supplementary Material 2. [file 12870_2024_5345_MOESM2_ESM.txt]

Table S2. The putative tissue expression of nine genes from wheat at different tissues and developmental stages.
	First leaf sheath - Tillering stage	Internode #2 - Milk grain stage	Shoot apical meristem - Seedling stage	Grain - Milk grain stage	First leaf blade - Seedling stage	Flag leaf blade - Full boot	Awn - 50 percent spike	flag leaf blade night (-0.25h) 06:45	Shoot axis - Flag leaf stage	Fifth leaf blade - Flag leaf stage	Third leaf sheath - Three leaf stage	Internode #2 - Ear emergence	Anther	Spike	Coleoptile	Stigma and Ovary	Roots - Flag leaf stage	Fifth leaf sheath - Flag leaf stage	Root apical meristem - Three leaf stage	Flag leaf sheath - Ear emergence	Roots - Three leaf stage	Axillary roots - Three leaf stage	Flag leaf sheath - 50 percent spike	Radicle - Seedling stage	Roots - 50 percent spike	Third leaf blade - Three leaf stage	Spikelets - 50 percent spike	Root apical meristem - Tillering stage	Grain - Ripening stage	Awns - Ear emergence	Glumes	Glumes - Ear emergence	Leaf ligule	Flag leaf blade - 50 percent spike	Internode #2 - 50 percent spike	Fifth leaf sheath - Fifth leaf stage	fifth leaf blade night (-0.25h) 21:45	Grain - Soft dough	Flag leaf blade (senescence) - Dough stage	Flag leaf blade night (-0.25h) 06:45 - Flag leaf stage	Flag leaf blade (senescence) - Ripening stage	First leaf blade - Tillering stage	Shoot apical meristem - Tillering stage	Shoot axis - First leaf stage	Roots - Seedling stage	Shoot axis - Milk grain stage	Fifth leaf blade - Fifth leaf stage	Flag leaf blade - Ear emergence	flag leaf blade night (+0.25h) 07:15
TraesCS2A02G554300	0	0	0	7.46	0	0	0.31	0	0	0	0	0	0.16	0.03	0	0.17	0	0	0	0	0	0	0	0	0	0	0.41	0	0.36	0.03	0	0.01	0	0	0	0	0	4.55	0	0	0	0	0	0	0	0.01	0	0	0
TraesCS2D02G560000	0	0	0.01	12.54	0	0	0.82	0	0	0.01	0	0	0.71	0.02	0	0.45	0	0	0	0	0	0	0	0	0	0	0.96	0	2.17	0	0.01	0	0	0	0	0	0	9.14	0	0	0	0	0	0	0	0	0	0	0
TraesCS2B02G589800	0	0.01	0	17.6	0	0	0.49	0	0.01	0	0	0	0.81	0.04	0.01	0.46	0.03	0	0.01	0	0.02	0	0	0	0.06	0	0.78	0.03	0.76	0.05	0	0	0	0.01	0	0	0	8.92	0.01	0	0	0	0.01	0	0	0.03	0.01	0	0
TraesCS7D02G326300	0.7	0.43	12.32	8.39	2.84	0.44	18.11	0.61	9.12	0.75	12.73	0.3	8.73	14.47	9.39	17.06	2.1	4.41	2.28	0.12	5.4	2.14	0.33	2.66	1.47	2.8	21.67	3.14	2.66	0.28	0.31	0.18	1.1	0.17	0.71	13.06	1.6	5.31	0.13	1.74	0.06	0.22	7.33	10.53	2.21	1.57	3.67	0.17	3.31
TraesCS7B02G230100	0.8	0.76	13.26	9.07	3.14	0.74	18.26	0.91	9.29	0.96	14.78	0.83	9.1	16.52	11.09	18.58	3.19	5.65	3.38	0.23	6.37	2.93	0.35	3.3	1.69	3.19	20.41	3.89	2.08	0.58	0.81	0.6	0.96	0.43	1.02	14.55	2.13	5.31	0.39	1.84	0.18	0.44	8.5	12.44	3.45	2.28	4.26	0.27	3.39
TraesCS7A02G329600	0.87	1.44	13.53	11.09	4.02	1.74	22.67	2.53	9.55	1.71	14.93	1.55	13.04	18.38	11.04	23.26	2.26	6.25	2.62	0.81	6.56	2.39	1.59	2.57	1.69	4.04	25.85	2.56	2.9	1.3	1.45	1.67	2.02	1.2	1.73	15.12	4.36	6.83	0.99	3.14	1.05	0.56	7.87	13.4	2.35	2.84	5.05	0.9	4.03
TraesCS3B02G278000	0.01	0.02	0.54	3.8	0.07	0	2.62	0.02	0.2	0.06	0.06	0.09	24.21	0.53	0.15	1.72	0	0	0.32	0	0.19	0.07	0.01	0.09	0.02	0.01	4.01	0	0.06	0.17	0.03	0.12	0.11	0.01	0.01	0.1	0.02	3.05	0.1	0	0	0.1	0.13	0.08	0.09	0.11	0.02	0.02	0
TraesCS3A02G249100	0	0.05	0.44	3.95	0.1	0.01	3.48	0	0.15	0	0.09	0	35.68	0.51	0.18	2.28	0	0	1.52	0.04	0.03	0.16	0	0.01	0	0.01	4.32	0.08	1.12	0.04	0	0	0	0.01	0.05	0.08	0	5.37	0	0	0	0.01	0.11	0.05	0.2	0.07	0	0.01	0
TraesCS3D02G412800	0	0.01	0.01	2.71	0.14	0	0	0	0	0	0	0	0	0	1.67	0.02	0	0	0.06	0	0	0.14	0	1.27	0	0	0	0	9.32	0.01	0	0	0	0	0	0	0	3.43	0	0	0	0	0	0.24	0.21	0.01	0	0	0
[truncated: 22 more columns]
